# Supplementary material for: Enhancement of Luminous Intensity Emission from Incoherent LED Light Sources within the Detection Angle of 10° Using Metalenses
Source: Nanomaterials (Basel). 2022 Jan 1;12(1):153. doi: 10.3390/nano12010153 (PMC8746482; doi:10.3390/nano12010153)
Supplement: Supplementary file 1 [file nanomaterials-12-00153-s001.zip]

Archive with 1 entries (1 files):
- nanomaterials-1468637-supplementary materials.pdf
